# Supplementary material for: Fast FMCW Terahertz Imaging for In-Process Defect Detection in Press Sleeves for the Paper Industry and Image Evaluation with a Machine Learning Approach
Source: Sensors (Basel). 2021 Sep 30;21(19):6569. doi: 10.3390/s21196569 (PMC8512336; doi:10.3390/s21196569)
Supplement: Supplementary file 1 [file sensors-21-06569-s001.zip]

Archive with 1 entries (1 files):
- sensors-1356396-Video S1.avi
